# Supplementary material for: Enhanced Fringing Field Micro-Moisture Sensor with Elements Optimization
Source: Micromachines (Basel). 2026 Mar 23;17(3):388. doi: 10.3390/mi17030388 (PMC13028875; doi:10.3390/mi17030388)
Supplement: Supplementary file 1 [file micromachines-17-00388-s001.zip]

Archive with 1 entries (1 files):
- micromachines-4167669-supplementary.pdf
